# Supplementary material for: A network meta-analysis of risk factors of infection among close contacts of COVID-19
Source: Heliyon. 2023 Oct 10;9(10):e20861. doi: 10.1016/j.heliyon.2023.e20861 (PMC10582502; doi:10.1016/j.heliyon.2023.e20861)
Supplement: Multimedia component 2 [file mmc2.zip]

Archive with 1 entries (1 files):
- hly_00020861_heterogeneity test.do
