# Supplementary material for: A network meta-analysis of risk factors of infection among close contacts of COVID-19
Source: Heliyon. 2023 Oct 10;9(10):e20861. doi: 10.1016/j.heliyon.2023.e20861 (PMC10582502; doi:10.1016/j.heliyon.2023.e20861)
Supplement: Multimedia component 2 [file mmc2.zip › hly_00020861_heterogeneity test.do]

generate ser=sqrt(r*(1-r)/n)
metan r ser, fixed
metan r ser, random
metafunnel r ser
metabias r ser, graph(egger)
metainf r ser, random
drop in 10
drop in 11
drop in 12
drop in 14
metainf r ser, random
