# Supplementary material for: A network meta-analysis of risk factors of infection among close contacts of COVID-19
Source: Heliyon. 2023 Oct 10;9(10):e20861. doi: 10.1016/j.heliyon.2023.e20861 (PMC10582502; doi:10.1016/j.heliyon.2023.e20861)
Supplement: Multimedia component 3 [file mmc3.zip › hly_00020861_network meta-analysis 1.do]

import excel "C:\Users\admin\Desktop\结果\二级指标2023第一张网状证据图.xlsx", sheet("Sheet1") firstrow
network setup d n, studyvar(Study) trtvar(trt) ref(1)
network convert pairs
gen total=n1+n2
networkplot _t1 _t2, nodew(total sum) edgew(_stderr sum) lab("Type of contact" "Surveillance method" "N gene Ct value" "Last contact time" "Number of cases in contact" "Age of close contacts" "Relationship with the index case" "Contact frequency" "Whether the cases outbreak at the time of exposure" "Symptomatic of contacts" "Occupation of index cases" "Age of index cases" "Duration of contact"  "Gender of index cases" "Mask of index case" "Distance to the patient"  "Symptomatic of index cases" "Severity of index cases") title("infection risk factors of close contacts ") nodec(black) graphregion(fcolor(white))
ifplot _y _stderr _t1 _t2 Study, tau2(loop)
network convert augment
network meta c, force
 netleague, eform lab(A B C D E F G H I J K L M N O P Q R) sort (A B C D E F G H I J K L M N O P Q R) nokeep export("C:\Users\admin\Desktop\结果\3.xls")
 network rank max, zero all reps(10000) gen(prob)
 sucra prob*, labels(A B C D E F G H I J K L M N O P Q R) lcol(red black)
