# Supplementary material for: A network meta-analysis of risk factors of infection among close contacts of COVID-19
Source: Heliyon. 2023 Oct 10;9(10):e20861. doi: 10.1016/j.heliyon.2023.e20861 (PMC10582502; doi:10.1016/j.heliyon.2023.e20861)
Supplement: Multimedia component 4 [file mmc4.zip › hly_00020861_network meta-analysis 2.do]

import excel "C:\Users\admin\Desktop\结果\网状证据图第二张.xlsx", sheet("Sheet1") firstrow
network setup d n, studyvar(Study) trtvar(trt) ref(1)
network convert pairs
gen total=n1+n2
 networkplot _t1 _t2, nodew(total sum) edgew(_stderr sum) lab("Daily contact" "Transportation contact" "Medical contact" "Social contact" "Contact with pollution subject" "Other" ) title("The type of contact") nodec(black) graphregion(fcolor(white))
ifplot _y _stderr _t1 _t2 Study, tau2(loop)
network convert augment
network meta c, force
netleague, eform lab(A B C D E F) sort (A B C D E F) nokeep export("C:\Users\admin\Desktop\结果\4.xls")
network rank max, zero all reps(10000) gen(prob)
sucra prob*, labels(A B C D E F G H I J K L M N O P Q R) lcol(red black)
